# Supplementary material for: Maternal Hemoglobin Concentrations and Birth Weight, Low Birth Weight (LBW), and Small for Gestational Age (SGA): Findings from a Prospective Study in Northwest China
Source: Nutrients. 2022 Feb 18;14(4):858. doi: 10.3390/nu14040858 (PMC8879779; doi:10.3390/nu14040858)
Supplement: Supplementary file 1 [file nutrients-14-00858-s001.zip]

Archive with 1 entries (1 files):
- nutrients-1567362-supplementary.pdf
